# Supplementary material for: Mechanical energy flow analysis in athletes with and without anterior cruciate ligament reconstruction during single-leg drop landing
Source: Sci Rep. 2024 Jan 15;14:1321. doi: 10.1038/s41598-024-51631-5 (PMC10789757; doi:10.1038/s41598-024-51631-5)
Supplement: Supplementary file 1 — Supplementary Information. [file 41598_2024_51631_MOESM1_ESM.xlsx]

## Sheet: Sheet1
Supplementary file 1 the raw data and material analyzed in this study
Group	Ankle_Con	Ankle_Ecc	Ankle_No	Knee_Con	Knee_Ecc	Knee_No	Hip_Con	Hip_Ecc	Hip_No
Control	3.77	2.26	0.13	1.03	1.03	2.23	1.23	0.68	2.04
Control	3.64	2.39	0.25	1.2	1.2	2.4	1.09	0.68	2.04
Control	4.02	2.39	0.13	1.2	1.86	2.57	1.23	0.95	2.18
Control	4.02	2.64	0.13	1.2	1.37	2.57	1.36	0.82	2.59
Control	3.64	2.76	0.13	1.37	1.54	2.74	1.5	0.95	2.59
Control	4.02	2.51	0.13	1.37	1.54	2.91	1.36	0.68	2.32
Control	4.02	2.39	0.13	1.2	1.54	3.08	1.23	0.82	2.32
Control	3.89	2.64	0.13	1.37	1.03	3.08	1.09	0.68	2.32
Control	4.14	2.26	0.13	1.2	1.37	3.25	1.23	0.68	2.18
Control	3.89	2.39	0.13	1.37	1.2	2.74	1.36	0.68	2.32
ACLR	3.28	1.83	0.05	0.99	0.91	1.51	1.22	0.54	2.45
ACLR	3.33	1.78	0.05	1.03	0.97	1.55	1.22	0.61	2.58
ACLR	3.33	1.89	0.11	0.93	1.09	1.55	1.36	0.41	2.45
ACLR	3.44	2.24	0.11	0.88	0.91	1.55	1.36	0.33	2.72
ACLR	3.44	2.04	0.11	0.83	1.02	1.64	1.36	0.53	2.58
ACLR	3.39	1.84	0.16	0.94	0.92	1.6	1.36	0.45	2.72
ACLR	3.33	2.05	0.11	1.04	0.92	1.6	1.22	0.53	2.86
ACLR	3.44	2.01	0.11	1.03	1.05	1.6	1.22	0.61	2.72
ACLR	3.39	1.94	0.11	0.88	1.08	2.6	1.22	0.45	2.72
ACLR	3.33	2	0.11	0.78	0.98	2.6	1.36	0.57	2.58
